# Supplementary material for: Hypoxia and Temperature Regulated Morphogenesis in Candida albicans
Source: PLoS Genet. 2015 Aug 14;11(8):e1005447. doi: 10.1371/journal.pgen.1005447 (PMC4537295; doi:10.1371/journal.pgen.1005447)
Supplement: S1 Table — Strain CAF2-1 producing wild-type Efg1 was grown in YPD medium at 30°C under hypoxic conditions (0.2% O2), chromosomal cross-linking of proteins was done. Fragmented chromatin was immunoprecipitated using anti-Efg1 antibody and used as probe for tiling microarrays covering the C. albicans genome. Regions showing significantly increased binding of Efg1 compared to control strain HLC52 (efg1/efg1) are listed along with their nearest neigbouring ORFs designated left or right ORF if situated at descending and, respectively, ascending chromosomal coordinates. ORF orientations are indicated by the arrows. Other proteins binding to the same chromosomal region are also indicated. Binding regions within coding regions are marked in purple lettering and green shading indicates multiple binding regions. *, significant binding regions that do not overlap in both replicates. (XLSX) [file pgen.1005447.s009.xlsx]

## Sheet: Tabelle1
S1 Table. Binding of Efg1 to chromosomal sequences of C. albicans under hypoxia. Strain CAF2-1 producing wild-type Efg1 was grown in YPD medium at 30 °C under hypoxic conditions (0.2% O2), followed by chromosomal cross-linking of proteins. Fragmented chromatin was immunoprecipitated using anti-Efg1 antibody and used as probe for tiling microarrays covering the C. albicans genome. Regions showing …
Chr	binding region	size (bp)	left ORF	gene name	left ORF position	additional binding proteins	right ORF	gene name	right ORF Position	additional binding proteins
1	41740..42160	420	ORF19.6080	BFA1	40485<--41771		ORF19.6079		42606-->43505
1	161400..164000	2600	ORF19.6022		160946<--162676		ORF19.6021	IHD2	167084-->167830
1	238530..238840	310	ORF19.3305	ZCF17	236100<--238300
1	281757..282429	672	ORF19.3330.3	POX18	280432<--280830		ORF19.3331	ABC1	282488-->284148
1	293789..295440	1641	ORF19.3336		296059<--296517	Efg1 (Normoxia)
1	343880..345560	1680	ORF19.3358	LSC1	342949<--343920		ORF19.3359	ARP8
1	405320..406158	838	ORF19.4528		403100<--403700		ORF19.4527	HGT1	406700-->408300
1	438840..442620	3780	ORF19.3668	HGT2	434400<--436100
1	468060..469140	1080					ORF19.3681		469200-->471700
1	496987..497743	756	ORF19.3694		496220<--496250
1	513480..514940	1460	ORF19.2929	GSC1	506000<--511600
1	624356..625250	894	ORF19.2990	XOG1	622280<--623598		ORF19.2991	HOL1	628104-->629850
1	642960..643280	320	ORF19.3001	TEM1	642020<--642720		ORF19.3002	RPS1
1	676300..677320	1020	ORF19.3014	BMH1	675150<--675950
1	801402..801789	387	ORF19.1028	ELA1	798250<--799400		ORF19.1027	PDR16	801800-->802900
1	811500..813800	2300	ORF19.4457	BNI4	806500<--811500
1	817700..818450	750	ORF19.4459		813950<--815600	Efg1 (Normoxia)
1	831858..832160	302					ORF19.4468		832180-->832700
1	871387..871611	224	ORF19.1051	HTA2	870750<--871150		ORF19.1052		872000-->872400
1	879390..879720	330	ORF19.1057		879400<--878800		ORF19.1058
1	881900..882250	350	ORF19.1060		881450<--881950			HHT21	882240-->882660
1	889200..892950	3750	ORF19.1064	ASC2	886000<--889200
1	892300..892950	650	ORF19.1065	SSA2	890400<--892400
1	896950..898000	1050					ORF19.1069	RPN4	898000-->899500
1	913960..914230	270	ORF19.5197	APE2	911200<--914300
1	945500..946100	600	ORF19.6852		943720<--944530		ORF19.6852.1		946320-->946508
1	993420..993780	360	ORF19.767	ERG3	991690<--992840
1	1032864..1033900	1036	ORF19.48		1028320<--1032500
1	1035900..1036850	950	ORF19.50		1033920<--1035920		ORF19.51		1036980-->1040960
1	1376850..1377800	950	ORF19.6265.1	RPS14B	1375920<--1376750		ORF19.6265	RPS22A	1377105-->1377500
1	1833360..1833780	420	ORF19.5114.1		1832950<--1833140
1	1835820..1836540	720	ORF19.5117	OLE1	1834360<--1835812
1	1865684..1866220	536	ORF19.395	ENO1	1864240<--1865570		ORF19.396	EAF6	1866510-->1867150
1	1913970..1914750	780	ORF19.4737	TPO3	1914900<--1916600
1	1933440..1933890	450	ORF19.4748	MSL1	1933050<--1933450		ORF19.4749		1933890-->1935570
1	2052390..2053200	810	ORF19.4792		2050140<--2051810		ORF19.4793		2050000-->2051800
1	2098500..2099800	1300	ORF19.4818		2102700<--2104290
1	2193660..2193990	330	ORF19.4867	SWE1	2189160<--2192700	Efg1 (Normoxia)	ORF19.4869	SFU1	2195410-->2196960
1	2252800..2254800	2000	ORF19.4890	CLA4	2249520<--2252470
1	2256940..2257500	560	ORF19.4892	TPK1	2255640<--2256855
1	2300880..2301120	240	ORF19.4909.1	RPL42	2300031<--2300730
1	2307550..2307860	310	ORF19.4912		2305310<--2307240		ORF19.984	PHO8	2309140-->2310647
1	2401200..2402900	1700	ORF19.2333		2399740<--2401214		ORF19.2332		2403600-->2404380
1	2406060..2406510	450		ADA2	2404450<--2405790			RPS17B	2406591-->2407383
1	2437190..2437750	560					ORF19.2309	RPL2	2438200-->2440300
1	2441250..2441950	700	ORF19.2308		2442020<--2443140
1	2491650..2492070	420	ORF19.667.1		2492140<--2492760
1	2514000..2514450	450	ORF19.657	SAM2	2513620<--2514780
1	2682800..2683800	1000	ORF19.5234	RBD1	2680634<--2682643		ORF19.5233		2683788-->2684135
1	2694600..2695800	1200	ORF19.5228	RIB3	2694013<--2694636		ORF19.5227		2695968-->2696465
1	2776700..2776800	100					ORF19.6348		2776744-->2779569
1	2852850..2853620	770	ORF19.4936		2853604<--2853999
1	2869900..2871300	1400	ORF19.4941	TYE7	2869020<--2869829		ORF19.4942		2871337-->2871705
1	2890500..2891200	700	ORF19.4952		2891695<--2892633
1	2910180..2910390	210	ORF19.4960		2907412<--2908446		ORF19.4961	STP2	2911732-->2913486
1	2943300..2943800	500	ORF19.4972		2935625<--2937571		ORF19.4975	HYR1	2944794-->2947553
1	2992290..2993110	820	ORF19.4997	KIS2	2987895<--2990032		ORF19.4998	ROB1	2993348-->2996389
1	3023800..3026000	2200	ORF19.5014		3022829<--3023536		ORF19.5015	MYO2	3026140-->3030825
1	3034100..3035260	1160	ORF19.5017	DUR32	3031584<--3033599		ORF19.5019		3035261-->3037345
1	3040660..3041150	490	ORF19.5021	PDX1	3039105<--3040358		ORF19.5022		3041593-->3043548
1	3051300..3051700	400	ORF19.5024	GND1	3045995<--3048182		ORF19.5025	MET3	3051624-->3053207
1	3071600..3072800	1200					ORF19.5032	SIM1	3074225-->3075343
1	3080420..3081050	630					ORF19.5035		3078708-->3080366
1	3112130..3112640	510	ORF19.7218	RBE1	3108246<--3109061		ORF19.7219	FTR1	3113806-->3114951
2	163500..164100	600
2	465977..466288	311	ORF19.1555	SAC3	464538<--468209
2	557960..558130	170	ORF19.5826		557079<--558713
2	593190..594270	1080	ORF19.5806	ALD5	591488<--592987
2	626356..626850	494	ORF19.5785		628280<--629158
2	671450..671950	500	ORF19.906	ROM2	665520<--669665
2	672552..672732	180					ORF19.905	AVT7	672821-->674143
2	774413..775099	686					ORF19.852	SAP98	775519-->776613
2	783780..784740	960					ORF19.849		785985-->788531
2	798300..798510	210	ORF19.8464	STE11	795730<--798201
2	803500..803730	230	ORF19.841		802020<--804110
2	815640..816150	510	ORF19.835		813549<--815909
2	878200..878680	480	ORF19.804		877222<--878202
2	883790..884532	742					ORF19.799	STE4	884534-->885907
2	901800..902400	600	ORF19.1592		901037<--901795		ORF19.1591	ERG10	902615-->903823
2	954210..955076	866	ORF19.4495	NDH51	952547<--954019		ORF19.4494	KTR2	955166-->956605
2	962090..962430	340	ORF19.4490	RPL17B	961440<--961997		ORF19.4488		965502-->968417
2	974900..975120	220	ORF19.144	SNU114	971804<--974872
2	997380..997680	300					ORF19.191	KIC1	997849-->1000524
2	1024676..1024873	197	ORF19.3521	ARH2	1023164<--1023958		ORF19.3522		1026295-->1026600
2	1105360..1106040	680	ORF19.3568	RXT3	1102641<--1104197		ORF19.3569		1106693-->1107811
2	1301983..1302022	39	ORF19.17	SCP1	1301325<--1301909
2	1345393..1345665	272	ORF19.35.1		1345203<--1345445
2	1362880..1363240	360	ORF19.1223	DBF2	1357902<--1360034		ORF19.1224	FRP3	1365218-->1366075
2	1367600..1368080		ORF19.225	PEX22	1367053<--1367676		ORF19.3152	AMO2	1317756-->1373771
2	1377930..1379250	1320		LSP1	1379510<--1380463
2	1482160..1482580	420	ORF19.2284		1481535<--1482554
2	1661980..1662640	660					ORF19.2165		1662652-->1663488
2	1723000..1723500	500					ORF19.3627		1722702-->1723421
2	1825800..1827300	1500	ORF19.207	PGA55	1823947<--1828161
2	1879160..1880200	1040		MET10	1872707<--1875991		ORF19.4077	MIT1	1880524-->1882158
2	1991080..1991630	550	ORF19.1375	LEU42	1992242<--1993957
2	2055040..2055440	400	ORF19.1779	MP65	2053567<--2054703		ORF19.1778		2056276-->2056590
2	2066600..2066980	380					ORF19.1773	RAP1	2066997-->2068286
2	2075585..2075817	232					ORF19.1769	PLP2	2075839-->2076636
2	2088225..2088375	150					ORF19.1765		2088810-->2090066
2	2100600..2101320	720	ORF19.1759	PHO23	2099138<--2100586		ORF19.1757		2102914-->2104665
3	152960..153300	340					ORF19.3071	MIH1	155056-->157740
3	162240..162640	400	ORF19.1288	FOX2	157976<--160696		ORF19.1289	SCT1	162857-->165169
3	174030..174380	350					ORF19.6164		174381-->174707
3	208320..208440	120					ORF19.2506		209733-->211526
3	216009..216160	151					ORF19.2509.1		216500-->216709
3	235900..236060	160	ORF19.158		232341<--233667		ORF19.3153	MSS4	236576-->238752
3	245700..247800	2100	ORF19.3156		240982<--244245
3	291720..292320	600	ORF19.1715	IRO1
3	295400..296000	600	ORF19.1714	PGA44
3	305450..305620	170	ORF19.1709		304792<--305175		ORF19.1708		306821--> 307480
3	333720..335600	1880	ORF19.1693		324275<--332767		ORF19.1691		335872--> 336459
3	338760..339040	280	ORF19.1690	TOS1	336918<-- 338324		ORF19.1687		342684--> 344987
3	364700..364850	150	ORF19.1676		362744<--363850		ORF19.1675		365359--> 366561
3	417640..418000	360	ORF19.1658		414753<--416640
3	478200..478480	280	ORF19.1624		474903<-- 477388		ORF19.1623	CAP1	479014--> 480513
3	500340..501430	1090	ORF19.1616	FGR23	499572<--502916
3	510700..511380	680	ORF19.1611		509772<--510704		ORF19.1610		511399 -->512532
3	517080..517280	200	ORF19.1608	AYS1	514997<--516763
3	528720..528980	260	ORF19.229		527185<--528719
3	550800..551065	265	ORF19.242.2	SAP8	548234<--549451		ORF19.242.1		551642--> 551830
3	888466..888730	264	ORF19.5870	CTP1	887091<--888046
3	1125000..1125400	400	ORF19.5994	RHB1	1126576<--1127130	Efg1 (Normoxia)
3	1475328..1475640	312	ORF19.7436	AAF1	1477306<--1479144	Efg1 (Normoxia)
3	1573640..1574000	360	ORF19.6816		1572570<--1573418		ORF19.6814	TDH3	1574973--> 1573418
3	1721700..1722200	500	ORF19.6736		1719447<--1721336	Efg1 (Normoxia)
3	1728270..1728540	270	ORF19.6734	TCC1	1730057<--1732303	Efg1 (Normoxia)
4	39220..39840	620	ORF19.5653	ATP2	39465<--41389
4	51040..51360	320	ORF19.5660.1		50930<--51211		ORF19.5661	PTC1	51522--> 52574
4	128500..131800	3300	ORF19.4167		126574<--127113		ORF19.4166	ZCF21
4	238480..240240	1760	ORF19.4673	BMT9	234413<--236764		ORF19.4672		240313--> 240615
4	245400..246120	720	ORF19.4669	AAT22	244153<--245382
4	255300..255540	240	ORF19. 4660	RPS6A	255674<--256809
4	261750..262900	1150	ORF19.4657		263911<--265413
4	316700..317200	500	ORF19.4632	RPL20B	315765<--316283
4	347120..347520	400	ORF19.4618	FBA1	346020<--347099		ORF19.4617		348197--> 348733
4	479840..480120	280	ORF19.2765	PGA62	480635<--481276		ORF19.2767	PGA59	471123--> 471464
4	563934..569250	316	ORF19.2726		558959<--559897
4	570720..570920	200	ORF19.2725		566926<--567228		ORF19.2724		571922--> 573418	Efg1 (Normoxia)
4	575480..575680	200	ORF19.2723	HIT1	577406<--577852	Efg1 (Normoxia)
4	638800..639360	560	ORF19.2686		633978<--635720		ORF19.2685	PGA54	639770--> 640798
4	1436070..1436220	150	ORF19.2888		1434188<--1434862		ORF19.2887		1436372--> 1436986
4	1439500..1440400	900	ORF19.2886	CEK1	1437788<-- 1439056
4	1470230..1470720	490	ORF19.2877	PDC11	1468241<--1469944	Efg1 (Normoxia)	ORF19.2876	CBF1	1471203--> 1472237	Efg1 (Normoxia)
4			ORF19.3073		1603087<--1603443
5	33240..33780	540					ORF19.978	BDF1	30720--> 32849
5	100700..101900	1200	ORF19.938		103156<--104601
5	149940..151960	2020	ORF19.922	ERG11	148120<--149706
5	161820..162000	180	ORF19.568	SPE2	159627<--160775		ORF19.570	IFF8	164521--> 16665
5	208830..209040	210	ORF19.1978	GIT2	206349<--207953
5	246700..247400	700	ORF19.1960	CLN3	244214<--245611
5	254580..254730	150	ORF19.1958		253350<--255256
5	342270..342900	630	ORF19.4148		340785<--342233		ORF19.4149.1		342916--> 351076
5	351360..351720	360	ORF19.4152	CEF3	347719<--351076		ORF19.4153		353433--> 355034
5	380340..380820	480	ORF19.3207	CCN1	377678<--379759
5	854600..855500	900	ORF19.1106		848594<--850948
5	871800..872160	360	ORF19.3215		872183<--872572
5	921800..923800	2000	ORF19.3895	CHT2	919805<--921556		ORF19.3897
5	947340..947820	480	ORF19.3911	SAH1	946010<--947362
5	950100..952000	1900	ORF19.3912	GLN3	947849<--949897
5	953460..954180	720	ORF19.3914		952095<--953387
5	955800..956340	540	ORF19.3915		954174<--955478		ORF19.3916		956373--> 957956
5	997800..998250	450	ORF19.3942.1	RPL43A.3	997147<--997796
5	1040800..1041030	230	ORF19.3967	PFK1	1041235<--1044198
5	1046000..1046320	320	ORF19.11451
5	1047900..1050900	3000	ORF19.11451
5	1085800..1087100	1300	ORF19.3983		1080849<--1083059		ORF19.11467
5	1106700..1107550	850	ORF19.3997	ADH1	1107937<--1108986
5	1138640..1139360	720	ORF19.4012	PCL5	1139318<--1140232
6	31740..32580	840	ORF19.1187	CPH2	32572<--35133
6	60500..60650	150	ORF19.1195		57658<--60009		ORF19.1196		60917-->63502
6	90200..90850	650	ORF19.4211	FET3	87506<--89365	Efg1 (Normoxia)	ORF19.4210		92713-->94104	Efg1 (Normoxia)
6	128632..129240	608	ORF19.3653	FAT1	129850<--131802
6	133550..134300	750	ORF19.3651	PGK1	132037<--133290
6	164070..165060	990	ORF19.3649	CAN3			ORF19.85	GPX2	165076-->165567
6	173880..174320	440	ORF19.90			Efg1 (Normoxia)
6	189000..191070	2070	ORF19.96	TOP1	186586<--188928		ORF19.97	CAN1	191821-->192821
6	208530..209160	630	ORF19.111	CAN2	206049<--207755
6	412860..413550	690	ORF19.691	GPD2	411560<--412675
6	417460..417900	440	ORF19.3508		416316<--417449		ORF19.3507	MCR1	418020-->418925
6	693120..693800	680	ORF19.5618		691040<--692998		ORF19.5619		693815--> 695932
7	109500..109850	350	ORF19.7055		16320<--106646	Efg1 (Normoxia)	ORF19.7054		114110-->114475	Efg1 (Normoxia)
7	128350..129050	700	ORF19.7049	CYB5	129228<--129608
7	201940..202140	200	ORF19.7018	RPS18	202217<--203082
7	378060..378480	420	ORF19.6548	ISU1	377224<--377787		ORF19.6547		379041-->379388
7	669290..669420	130	ORF19.5148	CDC35	662738<--667810		ORF19.5147	LMO1	669600-->671519
7	701550..702300	750	ORF19.5132		700597<--700977		ORF19.5131		703314-->705476
7	730600..730800	200	ORF19.1345	LIP8	727502<--728884		ORF19.1344		731818-->732482
7	768300..740500	2200	ORF19.6705		771047<--774184
7	852520..852860	340	ORF19.7196		853153<--854634
7	912200..913300	1100	ORF19.7152		907588<--908685	Efg1 (Normoxia)	ORF19.7151		915533-->915967	Efg1 (Normoxia)
7	916400..917200	800	ORF19.7150	NRG1	918848<-- 919780	Efg1 (Normoxia)
7	917800..918200	400	ORF19.7150	NRG1	918848<--919780	Efg1 (Normoxia)
R	69500..70900	1400	ORF19.7506		67793<--76707		ORF19.7504		72120-->73049
R	79260..79620	360	ORF19.7502		75931<--76707	Efg1 (Normoxia)
R	114000..115000	1000	ORF19.7489		108226<--112632
R	204530..204760	230	ORF19.3264.1		206338<--206502
R	371460..371670	210	ORF19.2551	MET6	368753<--371056
R	547770..548220	450	ORF19.3719		548260<--548730
R	555500..556600	1100	ORF19.173		556961<--560263
R	596200..596538	338	ORF19.2823	RFG1	600293<--602095	Efg1 (Normoxia)	ORF19.2822		585256-->586101	Efg1 (Normoxia)
R	631700..631980	280	ORF19.2833	PGA34	630066<--630659
R	649980..651120	1140	ORF19.2842	GZF3	647412<--649544		ORF19.2843	RHO1	653856-->654452
R	688500..689300	800	ORF19.2862	RIB1	687001<--688029
R	729900..730140	240	ORF19.9934
R	730500..731060	560	ORF19.2397.3		731817<--732989
R	777360..777610	250	ORF19.4393	CIT1	777837<--779333
R	842820..843420	600	ORF19.4376		841223<--841970
R	877050..877620	570	ORF19.467		878587<--880515
R	894570..894760	190	ORF19.475		894751<--895851	Efg1 (Normoxia)	ORF19.474		892936-->894237	Efg1 (Normoxia)
R	1047130..1047310	180	ORF19.13687		1044415<--1046835
R	1146180..1146580	400	ORF19.5289		1146111<--1146425
R	1372080..1372560	480	ORF19.723	BCR1	1368310<--1370352		ORF19.721		1378138-->1380198
R	1660050..1660380	330	ORF19.3665		1658591<--1659187		ORF19.6285	GLC7	1660910-->1661902
R	1716800..1717600	800	ORF19.610	EFG1	1723589<--1725166	Efg1 (Normoxia)
R	1718130..1718940	810	ORF19.610	EFG1	1723589<--1725166	Efg1 (Normoxia)
R	1719360..1719780	420	ORF19.610	EFG1	1723589<-- 1725166	Efg1 (Normoxia)
R	1721760..1721940	180	ORF19.610	EFG1	1723589<--1725166	Efg1 (Normoxia)
R	1953120..1953680	560	ORF19.7312	ERG13	19514430<--1952785
R	2157930..2158620	690	ORF19.7585	INO1	2155634<--2157196		ORF19.7586	CHT3	2161835-->2163538
R	2168900..2169400	500	ORF19.7592	FAA4	2172618<--2174708	Efg1 (Normoxia)
R	2204300..2204700	400	ORF19.7610	PTP3	2206947<--2209715

## Sheet: Tabelle2
Table 1. Binding of HA-Efg1 to chromosomal sequences of C. albicans under hypoxia. Strain HLCEEFG1 producing HA-Efg1 was grown in YPD medium at 30 °C under Hypoxic conditions (0.2% O2), chromosomal cross-linking of proteins was done. Fragmented chromatin was immunoprecipitated using anti-Efg1 antibody and used as probe for tiling microarrays covering the C. albicans genome. Regions showing signif…
Chr	binding region	size (bp)	left ORF	gene name	left ORF position	additional binding proteins	right ORF	gene name	right ORF Position	additional binding proteins
1	267520..269120	1600	ORF19.3325		265492<--267474
1	447360..447760	2480	ORF19.3669	SHA3	442472<--444259	Efg1 (Normoxia)
1	534560..537040	2480	ORF19.2942	DIP5	532457<--534217
1	536080..536960	1040					ORF19.2943.5		536985-->537284
1	674080..675120	1040	ORF19.3013	CDC12	672554<--673909
1	675200..676640	1440	ORF19.3014	BMH1	675145<--675939
1	719080..719640	560					ORF19.3043		719686-->720741
1	817680..818320	640	ORF19.4459		813949<--815640	Efg1 (Normoxia)
1	1081920..1082320	400					ORF19.4056	BRG1	1082678-->1083949
1	1088040..1088920	880	ORF19.450		1085006<--1085239	Efg1 (Normoxia)
1	1165207..1165400	193	ORF19.411		1163651<--1164670		ORF19.410.3		1166924-->1167627
1	1167680..1169040	1360	ORF19.2495	GSL1	1169252<--1173967
1	1195340..1195660	320	ORF19.2478.1		1195221<--1196758
1	1409085..1409335	250	ORF19.6253	RPS23A	1409046<--1409483
1	1565580..1566240	660	ORF19.4438	RME1	1578967<--1580490			CEN1	1563083-->1565967
1	2106070..2106540	470	ORF19.4820		2107090<--2108712
1	2193920..2194750	830	ORF19.4867	SWE1	2189160<--2192696	Efg1 (Normoxia)	ORF19.4869	SFU1	2195405-->2196958
1	2299520..2300000	480	ORF19.4909	CBK1
1	2401600..2403400	1800	ORF19.2333		2399724<--2401214		ORF19.2332		2403598-->2404392
1	2300000..2300720	720	ORF19.4909.1	RPL42	2300032<--2300710
1	2433560..2433750	190					ORF19.2310.1	RPL29	2434130-->2434321
1	2434320..2434560	240					ORF19.2310		2434657-->2435635
1	2588300..2590400	2100					ORF19.5282		2593345-->2594787
1	2698160..2698360	200	ORF19.5226	WRS1	2696598<--2697872
1	2698360..2698720	360	ORF19.5225.2		2698355<--2699181
1	2839320..2839860	540	ORF19.4931		2836544<--2838889		ORF19.4931.1	RPL14	2839943-->2840692
1	2869020..2869180	160	ORF19.4941	TYE7	2869020<--2869829
1	2870360..2871320	960	ORF19.4942
1	3164200..3164360	160	ORF19.7251	WSC4
2	28680..28770	90	ORF19.2111.2	RPL38	28566<--28802
2	28920..29170	250	ORF19.2111		28906<--28802
2	162460..162850	390	ORF19.2024		163117<--163476	Efg1 (Normoxia)
2	164030..164235	205	ORF19.2023	HGT7	164467<--166107	Efg1 (Normoxia)
2	744840..745940	1100	ORF19.868	ADAEC	740829<--742466	Efg1 (Normoxia)	ORF19.867		747283-->748896
2	1333020..1333500	480	ORF19.33		1332647<--1332957
2	1394900..1395150	250	ORF19.2231		1392837<--1393616
2	1887340..1887550	210					ORF19.4081		1889255-->1889755
2	1927620..1929200	1580						CEN2	1927255-->1930214
2	2190200..2190430	230	ORF19.5341		2189961<--2190749
3	127980..128450	470	ORF19.5383	PMA1	133120<--135807
3	153360..153680	320	ORF19.3071	MIH1	155056<--157740
3	538240..538600	610	ORF19.234	PHA2	537221<--538228
3	539100..539380	360	ORF19.236	RPL9B	538929<--539504
3	818360..818680	280	ORF19.6925	HTB1	817960<--818352		ORF19.6924	HTA1	818897-->819295
3	825760..826560							CEN3	823333-->826481
3	826740..827380	320	ORF19.2812		826589<--828100
3	855640..856520	800					ORF19.5854	SBP1	856949-->857797	Efg1 (Normoxia)
3	941400..941960	880	ORF19.5904	RPL19A	941386<--942394
3	955800..956340	540	ORF19.5908	TEC1	949870<--952101	Efg1 (Normoxia)
3	1117920..1118050	130	orf19.5991			Efg1 (Normoxia)	ORF19.5992	WOR2	1118833-->1120173	Efg1 (Normoxia)
3	1125110..1125270	160	ORF19.5994	RHB1	1126576<--1127130	Efg1 (Normoxia)
3	1356690..1357440	750	ORF19.7380			Efg1 (Normoxia)	ORF19.7381	AHR1	1362620-->1364494	Efg1 (Normoxia)
3	1475390..1475880	490	ORF19.7436	AAF1	1477306<--1479144	Efg1 (Normoxia)
3	1721900..1723700	1800	ORF19.6736			Efg1 (Normoxia)
3	1727110..1728860	1750	ORF19.6734	TCC1	1730057<--1732303	Efg1 (Normoxia)
3	1759380..1759730	350	ORF19.6715		1757968<--1758276	Efg1 (Normoxia)	ORF19.6713		1761919-->1763124	Efg1 (Normoxia)
4	128200..131300	3100	ORF19.4166	ZCF21	131943<--133832
4	479920..480720	800	ORF19.2765	PGA62	480635<--481276
4	569300..571200	1900	ORF19.2725		566926<--567228		ORF19.2724		571922-->573418	Efg1 (Normoxia)
4	574900..577300	2400	ORf19.2723	HIT1	577406<--577852	Efg1 (Normoxia)
4	780000..780850	850	ORF19.1313		773035<--774255		ORF19.1311	SPO75	782925-->785510
4	992100..992900	800					ORF19.3821		992579-->996216
4	993300..994300							CEN4	992579-->9996216
4	1048400..1048520	120	ORF19.3794	CSR1	1042268<--1044124
4	1099800..1100460	660	ORF19.740	HAP41	1097336<--1099281	Efg1 (Normoxia)
4	1425000..1425960	960					ORF19.2842		1426618-->1429254
4	1470300..1471000	700	ORF19.2877	PDC11	1468241<--1469944	Efg1 (Normoxia)
4	1504610..1504748	138	ORF19.3134		100282<--100722		ORF19.3133	GUT2	1507275-->1509227
4	1522500..1523000	500	ORF19.2876	CZF1	1471203<--1472237	Efg1 (Normoxia)
5	250650..251292	642	ORF19.1960	CLN3	244214<--245611		ORF19.1959		253350-->254321
5	469320..469800	480					ORF19.4216		473411-->473917
5	855300..855950	650	ORF19.1105.3		855473<--855730
5	896460..896700	240	ORF19.1286		896484<--896840
5	997800..998460	660	ORF19.3942.1	RPL43A	997147<--997746
5	998280..998460	180	ORF19.3944	GRR1	998281<--1000623
5	1046310..1046610	300	ORF19.3968		1051721<--1052032			CEN5	468716-->471745
6	90040..91350	1310	ORF19.4211	FET3	87506<--89365	Efg1 (Normoxia)	ORF19.4210		92713-->94104	Efg1 (Normoxia)
6	173880..174244	364		orf19.20
6	217480..217640	160						FAD2	218253-->219563
6	403520..403660	140	ORF19.687.1	RPL25	402823<--403696
6	788340..788835	495					ORF19.5741	ALS1	791472-->795254
6	980890..982000	1110		CEN6	980040<--983792
7	109660..110040	380	ORF19.7055		106320<--106646	Efg1 (Normoxia)	ORF19.7054		114110-->114475	Efg1 (Normoxia)
7	132100..132560	460					ORF19.7047	RTF1	132567-->134273
7	426420..427230	810		CEN7	425812<--428712
7	451320..451680	360	ORF19.6514	CUP9	449876<--450910	Efg1 (Normoxia)
7	917000..917900	900					ORF19.7150	NRG1	918848-->919780	Efg1 (Normoxia)
R	338600..339100	500	ORF19.2529.1		338130<--338318	Efg1 (Normoxia)
R	515580..516720	1140	ORF19.3737		512535<--514916
R	589800..590000	200	ORF19.2822		585256<--586101	Efg1 (Normoxia)	ORF19.2823	RFG1	600293-->602095	Efg1 (Normoxia)
R	839300..839900	600	ORF19.4375		839137<--839925
R	840300..840650	300	ORF19.4375.1	RPS30	840283<--840810
R	874600..876000	1400	ORF19.467		878587<--880515
R	1315980..1316160	180	ORF19.3868		1315882<--1316235	Efg1 (Normoxia)
R	1529050..1529250	200	ORF19.2360	CRZ2	1514505<--1521155
R	1607700..1609200	1500	ORF19.6127	LPD1	1606104<--1607579		ORF19.6126	KGD2	1609238-->1610563
R	1714600..1717600	3000	ORF19.610	EFG1	1723589<--1725166	Efg1 (Normoxia)
R	1772000..1772650	650	ORF19.6375	RPS20	1772309<--1772668
R	2103400..2106000	2600	ORF19.7561	DEF1	2106215<--2108878	Efg1 (Normoxia)
R	2168900..2169600	700	ORF19.7592	FAA4	2172618<--2174708	Efg1 (Normoxia)
