# Supplementary material for: Hypoxia and Temperature Regulated Morphogenesis in Candida albicans
Source: PLoS Genet. 2015 Aug 14;11(8):e1005447. doi: 10.1371/journal.pgen.1005447 (PMC4537295; doi:10.1371/journal.pgen.1005447)
Supplement: S3 Table — Strain CLvW004 producing Ace2-HA from its chromosomal ORF and reference strain BWP17 were grown in YPD medium at 30°C under normoxic conditions. Chromosomal cross-linking of proteins was done and chromatin was fragmented before immunoprecipitation. For immunoprecipitation anti-HA antibody was used and the precipitated chromatin was spotted on a C. albicans whole-genome tiling microarray. Regions showing significant enrichment of Ace2-HA binding compared to control strain BWP17 are listet along with their nearest neighbouring ORFs. Other proteins binding to the same chromosomal region are indicated and are taken from Lassak et al. [40]. Binding targets of wild-type Efg1 or HA-Efg1 shared with Ace2-HA are indicated with red background color, binding targets of Ace2-HA obtained uniquely under normoxic conditions are indicated with green background color. Accordingly to transcriptomal data obtained by Mulhern et al. [30], up- and down-regulation of genes is indicated of identified Ace2-HA target genes. (XLSX) [file pgen.1005447.s011.xlsx]

## Sheet: Table 3
S3 Table. Binding of Ace2-HA to chromosomal sequences of C. albicans under normoxia. Strain CLvW004 producing Ace2-HA from its chromosomal ORF and reference strain BWP17 were grown in YPD medium at 30 °C under normoxic conditions. Chromosomal cross-linking of proteins was done and chromatin was fragmented before immunoprecipitation. For immunoprecipitation anti-HA antibody was used and the precip…
Chr	binding region	size (bp)	left ORF	gene name	left ORF position	additional binding proteins	transcriptional regulation (Mulhern et al., 2006)	right ORF	gene name	right ORF Position	additional binding proteins	transcriptional regulation (Mulhern et al., 2006)
1	7841..8275	434	ORF19.13531	CTA2	10718<--11485
1	87268..87643	375	ORF19.6054	BUL2	87249<--85081			ORF19.6053	ECM38	87901-->89811
1	91736..93009	1273						ORF19.6048		93971-->94900
1	310988..311305	317						ORF19.3344	VPS17	311194-->312753
1	386515..386762	247	ORF19.4536		386295<--384805
1	443876..445132	1256	ORF19.3669	SHA3	444229<--442442
1	481694..482321	627	ORF19.3689		486470<--484839
1	529487..531017	1530						ORF19.2941	SCW4	530180-->531916
1	771329..772704	1375	ORF19.1133		771008<--767144
1	859362..860358	996	ORF19.1041		859401<--857914
1	1065969..1066247	278	ORF19.4062	TRY2	1066194<--1067309
1	1081669..1082323	654						ORF19.4056	BRG1	1082699-->1083970	HA-Efg1 (hypoxia)
1	111654..111936	282	ORF19.6041	RPO41	111026<--107124		yeast and hyphae (up)
1	1174050..1174323	273	ORF19.2494		1174293<--1175759
1	1291466..1293116	1650						ORF19.2662	ATC218	1293702-->1293097
1	1317798..1320016	2218	ORF19.1822	UME6	1316979<--1314448	HA-Efg1 (normoxia)
1	1390429..1390775	346	ORF19.6261		1389741<--1382920
1	1497356..1497593	237	ORF19.6203		1497166<--1494230
1	1552870..1554106	1236						ORF19.4443		1553615-->1554169
1	1867832..1868037	205	ORF19.397		1867699<--1867256			ORF19.398		1867970-->1868443
1	2229588..2229837	249						ORF19.4884	WOR1	2230568-->2232925	HA-Efg1 (normoxia)
1	2282001..2282196	195						ORF19.4903	GPI12	2282393-->2283454
1	2553541..2553862	321	ORF19.1155	DPP1	2553615<--2552761			ORF19.1154		2554349-->2554822
1	2577684..2577955	271	ORF19.1140		2577623<--2576997		yeast (up)
1	2749592..2749753	161	ORF19.3756	CHR1	2749710<--2747789		yeast (up)	ORF19.3755		2749829-->2750491
1	2752108..2752359	251						ORF19.6362		2752616-->2757016
1	2759309..2759592	283	ORF19.6358	MMS2	2759325<--2758829			ORF19.6357	MAD1	2759790-->2761880
1	2764327..2764726	399	ORF19.6356	PRP6	2764649<--2761914			ORF19.6355	RRB1	2764846-->2766399
1	2774136..2774509	373	ORF19.6350		2773130<--2772588			ORF19.6349	RVS99	2774849-->2775856
1	2788755..2788926	171	ORF19.6343	FEN1	2788244<--2787231			ORF19.6342		2789607-->2790092
1	2803025..2803506	481	ORF19.4917		2803179<--2802532
1	2805639..2805969	330	ORF19.4918	TRA98	2805372<--2803813			ORF19.4919	CTN4	2805700-->2807010
1	2807712..2808181	469						ORF19.4921	YFW1	2808006-->2810177
1	2854713..2854982	269						ORF19.4936.1		2854984-->2855199
1	2871462..2871716	809	ORF19.4941	TYE7	2869648<--2868839	Efg1 (hypoxia)
1	2934342..2934758	416	ORF19.4970		2933952<--2932225
1	2971929..2972206	277						ORF19.4991	MPT5	2976172-->2978988
1	3011053..3011437	384	ORF19.5006.1	SNC2	3010047<--3009640			ORF19.5007	ACT1	3011501-->3013289
1	163192..163956	764	ORF19.6022		162676<--160946
1	290470..291182	712	ORF19.3334	RPS2	290460<--289711		hyphae (up)	ORF19.3335		291859-->292461
1	308710..309143	433	ORF19.3341		308500<--306632			ORF19.3342		309136-->310986
1	344379..344729	350	ORF19.3358	LSC1	343919<--342948	Efg1 (hypoxia)	hyphae (up)	ORF19.3359		345578-->348778
1	473351..475375	2024						ORF19.3682	CAX4	474953-->475678		yeast (up)
1	619987..620177	190						ORF19.2989		620167-->621195		yeast (down)
1	718672..719605	933						ORF19.3043	TGL2	719688-->720743	HA-Efg1 (hypoxia)
1	893816..894200	384	ORF19.1066		893769<--893005			ORF19.1067		895187-->895972
1	1122505..1122672	167	ORF19.431		1122320<--1119993
1	1250416..1250835	419	ORF19.2452		1249532<--1248285		yeast (up)	ORF19.2451	PGA45	1251622-->1253010		yeast (up)
1	1512469..1513395	926						ORF19.6196		1513369-->1513935
1	1610668..1610890	222						ORF19.4423		1611113-->1614334
1	2595231..2595559	328						ORF19.5281		2595412-->2599074
1	2620707..2620948	241	ORF19.5269		2620599<--2619208			ORF19.5268	NUT2	2621047-->2621559
1	2767288..2767489	201	ORF19.6354		2767135<--2766485			ORF19.6353	LPF40	2767870-->2769948
1	2790207..2790434	227						ORF19.6341	RIB7	2790384-->2791298
1	2831400..2831561	161	ORF19.4928		2829632<--2827377			ORF19.4929		2832124-->2835648		yeast (up)
1	2839170..2839331	161	ORF19.4931		2838924<--2836579	HA-Efg1 (hypoxia)		ORF19.4931.1		2839978-->2840727	HA-Efg1 (hypoxia)
1	2890707..2891612	905						ORF19.4952		2891732-->2892670	Efg1 (hypoxia)
1	2896486..2896938	452	ORF19.4954	PPA1	2896192<--2895602			ORF19.4955	SPS2	2896843-->2898429
1	2931444..2931724	280	ORF19.4969	XRN1	2930822<--2926240
1	3017160..3017444	284	ORF19.5010	DIM1	3017120<--3016140		yeast (up)	ORF19.5011		3017953-->3020229
1	3076372..3076521	149	ORF19.5033	ATG12	3076363<--3075869			ORF19.5034	YBP1	3076776-->3078707
1	3163835..3164032	197	ORF19.7251	WSC4	3164394<--3162919	HA-Efg1 (hypoxia)
1	32744..32988	244	ORF19.2107.1	STF2	33351<--33620		hyphae (down)	ORF19.2108	PGA9	32587-->31637
1	62620..62860	240	ORF19.2090	ECM16	62936<--59145			ORF19.2089	NYV1	63257-->64177
2	234732..234914	182	ORF19.1990		234444<--232552
2	305109..305421	312	ORF19.1479		304225<--301883			ORF19.1480		305495-->306025
2	535888..536244	356	ORF19.5842		535695<--534910			ORF19.5841		536330-->537088		hyphae (down)
2	585599..586161	562	ORF19.5812		585586<--584321			ORF19.5811	MET1	586286-->587971
2	587969..588273	304						ORF19.5809		588296-->589657
2	828388..828888	500	ORF19.829	SCH9	827878<--825515
2	963789..963998	209	ORF19.4490	RPL17	961980<--961423	Efg1 (hypoxia)		ORF19.4488	SWI3	965485-->968400	Efg1 (hypoxia)
2	1316490..1317142	652						ORF19.24	RSB11	1317217-->1318578
2	1340887..1341353	466						ORF19.35	SKY2	1341138-->1344068
2	1770659..1770967	308	ORF19.3606		1770360<--1769839			ORF19.3605		1771101-->1771826
2	1797354..1797663	309	ORF19.225		1796447<--1795362	Efg1 (hypoxia)		ORF19.223		1797689-->1800073
2	1842607..1842881	274	ORF19.204		1840229<--1839615			ORF19.203		1842959-->1844470
2	1857917..1858111	194	ORF19.4066		1856790<--1854379
2	1883592..1883939	347						ORF19.4079		1883767-->1884558
2	1896579..1897081	502						ORF19.4090		1898301-->1896796
2	1959173..1959431	258	ORF19.1397		1958642<--1957932			ORF19.1396	AGE2	1960782-->1961945
2	116183..116795	612						ORF19.2057	YTA12	117048-->119588		yeast (up)
2	155250..155786	536	ORF19.2031		155268<--154526			ORF19.2030		155823-->156296
2	327015..327177	162						ORF19.1490	MSB2	327702-->331931
2	336007..336287	280	ORF19.1491	SNU71	335997<--334153			ORF19.1492	PRP39	336552-->338519
2	429195..429403	208	ORF19.1534	ZRT3	427370<--429145
2	549769..550317	548	ORF19.5831		549458<--548142			ORF19.5830	LHS1	550341-->553139
2	572071..572863	792						ORF19.5818	SUR2	573066-->574094		hyphae (down)
2	660174..660417	243	ORF19.909	STP4	660179<--659049		hyphae (down)
2	789975..790975	1000						ORF19.847		791066-->792154
2	822632..823052	420	ORF19.832		822404<--819356
2	919877..920124	247						ORF19.4513		920879-->922069
2	956685..956995	310						ORF19.4492	EBP2	956922-->958202
2	1009610..1009989	379						ORF19.4128		1010681-->1011985
2	1104636..1105023	387	ORF19.3568	RXT3	1104183<--1102627
2	1164935..1165312	377	ORF19.6881		1164794<--1164147			ORF19.6882	OSM1	1165487-->1166998		hyphae (down)
2	1187147..1187465	318	ORF19.6893		1187201<--1185839
2	1403997..1404286	289						ORF19.2237.1		1404254-->1404933
2	1554538..1554886	348	ORF19.1864		1554405<--1552246			ORF19.1863		1554715-->1556503
2	1632520..1632667	147						ORF19.2181		1632178-->1632708
2	1680188..1680349	161	ORF19.1351		1679933<--1679193
2	1685026..1685304	278	ORF19.1348		1685131<--1684568
2	1802346..1802508	162	ORF19.220	PIR1	1801740<--1800700		hyphae (down)
2	1876679..1876854	175	ORF19.4076	MET10	1875988<--1872704		hyphae (down)
2	1879647..1879982	335						ORF19.4077	MIT1	1880521-->1882155	Efg1 (hypoxia)
2	1893206..1893376	170	ORF19.4085		1893261<--1892620			ORF19.4086		1893505-->1894155
2	2139486..2139660	174	ORF19.1742		2138454<--2137432
2	13097..13527	430	ORF19.5468		12501<--12190			ORF19.5467		13756-->14265
2	877355..877585	230	ORF19.5864		877338<--875701			ORF19.5865		877626-->880223
3	776603..777066	463						ORF19.6951	DPL1	777441-->779210		yeast (down)
3	807277..807523	246	ORF19.6930	SIC1	807031<--806315			ORF19.6929		807898-->808425
3	1038620..1039215	595	ORF19.5952		1038697<--1037381			ORF19.5953	SFP1	1041453-->1042790
3	1072160..1072466	306	ORF19.5965		1072248<--1069021			ORF19.5966		1072444-->1072785
3	1093084..1093262	178						ORF19.5978		1093310-->1094524
3	1305553..1305863	310	ORF19.7362		1302603<--1300389			ORF19.7363		1306218-->1308440
3	1445006..1445426	420						ORF19.7400		1446629-->1451336
3	1496185..1496554	369	ORF19.7444		1494922<--1493897			ORF19.7445		1496429-->1497916
3	1727020..1727262	242						ORF19.6734	TCC1	1730074-->1732320	HA-Efg1 (normoxia and hypoxia), Efg1 (hypoxia)
3	892929..893238	309	ORF19.5871		893071<--890979		hyphae (down)
3	1118625..1118860	235						ORF19.5992	WOR2	1118847-->1120187	HA-Efg1 (normoxia and hypoxia)
3	1233227..1233512	285						ORF19.6986		1234039-->1236246
3	1475513..1475883	370						ORF19.7436	AAF1	1477326-->1479164	HA-Efg1 (normoxia and hypoxia), Efg1 (hypoxia)
3	1491955..1492166	211	ORF19.7441		1491938<--1491012			ORF19.7442		1492186-->1493082
3	1510669..1511153	484						ORF19.7451		1511052-->1515023
3	48034..48219	185	ORF19.5657	SWC1	48100<--45137
3	131436..131638	202	ORF19.4167		127111<--126572			ORF19.4166	ZCF21	131941-->133830	HA-Efg1 (hypoxia), Efg1 (hypoxia)
4	248259..248536	277	ORF19.4668		248276<--246123
4	282782..283309	527						ORF19.4649		283241-->286831
4	420730..420888	158						ORF19.4579		421115-->422041
4	480605..481016	411						ORF19.2765	PGA62	480632-->481273	HA-Efg1 (hypoxia), Efg1 (hypoxia)	yeast (down)
4	538595..538903	308	ORF19.2739		538696<--536978
4	543774..546002	2228	ORF19.2737		545945<--543717		yeast (down)
4	551457..551678	221						ORF19.2733		551575-->553128
4	555823..556043	220	ORF19.2731		553564<--553226			ORF19.2730		553936-->555756
4	569822..570064	242	ORF19.2725		567226<--566924	HA-Efg1 (normoxia and hypoxia), Efg1 (hypoxia)		ORF19.2724		571920-->573416	HA-Efg1 (normoxia and hypoxia), Efg1 (hypoxia)
4	665440..665998	558	ORF19.2674		665137<--664109			ORF19.2673		665706-->666725
4	901830..902078	248	ORF19.1429		901816<--901376			ORF19.1428		902225-->902740
4	958836..959072	236	ORF19.3840		959031<--954805			ORF19.3839		961031-->962392
4	982132..982341	209						ORF19.3823		982321-->987258
4	990641..990855	214	ORF19.3821		990526<--989339	HA-Efg1 (hypoxia)
4	1020888..1021863	975	ORF19.3803	MNN24	1020679<--1018910		yeast (down)	ORF19.3802	PMT6	1022709-->1025207		yeast (down)
4	1048206..1048473	267	ORF19.3794	CSR1	1044143<--1042287	HA-Efg1 (hypoxia)		ORF19.3793		1048418-->1049593
4	119205..119456	251	ORF19.4173		119171<--117582
4	125737..125901	164	ORF19.4169		125651<--125256			ORF19.4168		126013-->126516
4	149067..149317	250						ORF19.4711		150355-->152169
4	167790..168189	399	ORF19.4702		167605<--166703			ORF19.4701		168466-->169392
4	241195..241666	471						ORF19.4670	CAS5	241403-->243868
4	263241..263484	243						ORF19.4657		263907-->265409	Efg1 (hypoxia)
4	277969..278128	159						ORF19.4651		278269-->278688
4	294547..294757	210						ORF19.4643		294803-->301954
4	336726..336904	178	ORF19.4624		336394<--335036
4	342226..342418	192	ORF19.4622		342120<--340963
4	449574..449864	290	ORF19.4560	BFR1	449237<--447849			ORF19.2775	IDI1	450181-->451035
4	681943..682094	151						ORF19.2665		682598-->686252
4	806517..806676	159	ORF19.1298		806323<--803789			ORF19.1297		807459-->809654
4	972793..973252	459	ORF19.3829		972279<--970633
4	1263263..1263475	212						ORF19.1258		1264022-->1264735
4	1269196..1269522	326	ORF19.1259		1269246<--1264915
4	1301093..1301343	250	ORF19.1274		1298570<--1296879			ORF19.1275		1302092-->1304095
4	30117..30380	263	ORF19.979	FAS1	29661<--23548		yeast (up)
4	94280..94512	232	ORF19.940		93594<--89881			ORF19.939		95043-->98102
5	102915..103182	267						ORF19.938		103156-->104601	Efg1 (hypoxia)
5	217717..218023	306	ORF19.1972		217288<--215867			ORF19.1971		218221-->219705
5	380339..380796	457	ORF19.3207	CCN1	379761<--377680	Efg1 (hypoxia)
5	406103..406467	364	ORF19.3195	HIP1	404636<--402837		hyphae (down)	ORF19.3193	FCR3	407979-->409178
5	443455..443624	169	ORF19.3174		443369<--440835
5	453619..453945	326	ORF19.3170		453571<--451385
5	155228..155460	232	ORF19.921		153233<--151176			ORF19.920		156807-->158162		yeast (up)
5	175021..175219	198						ORF19.576		175559-->176047
5	347903..348110	207	ORF19.4151		347572<--345242
5	529019..529265	246	ORF19.4245		527060<--525714			ORF19.4246		529711-->531504
5	568004..568222	218	ORF19.4266		568051<--566677
5	851168..851516	348	ORF19.1106		850957<--848603	Efg1 (hypoxia)
5	861451..861765	314	ORF19.3219		861340<--859535
5	513893..514105	212	ORF19.4239		513647<--511632
5	522151..522532	381	ORF19.4242	CST20	521590<--517904
5	599825..600166	341	ORF19.4282		598167<--597259
5	1107056..1107300	244						ORF19.3997	ADH1	1107881-->1108930	Efg1 (hypoxia)	yeast (down)
5	4563..5065	502						ORF19.6337		5545-->6489
5	60497..60663	166	ORF19.1195		60013<--57662	Efg1 (hypoxia)	yeast (up)	ORF19.1196		60921-->63506	Efg1 (hypoxia)	yeast (down)
6	97579..97753	174	ORF19.4208	RAD52	97417<--95723
6	107748..107995	247						ORF19.4199		107932-->109503
6	173917..174207	290						ORF19.90		174680-->176944	Efg1 (hypoxia), HA-Efg1 (normoxia)
6	304142..304599	457	ORF19.3434		301246<--298277			ORF19.3433	OYE23	304843-->306063		yeast (down)
6	319400..319632	232	ORF19.3431		317782<--314096			ORF19.3430	BUD21	319776-->320810
6	339382..339625	243						ORF19.3421.1		339664-->340248
6	349369..349608	239	ORF19.3420		348886<--348503			ORF19.3419	MAE1	350713-->352605		yeast (down)
6	421895..422171	276						ORF19.3505		422337-->424733
6	430038..430268	230	ORF19.3501		429691<--426551			ORF19.3499		434464-->434967		hyphae (up)
6	444405..444602	197	ORF19.3494		444313<--443213			ORF19.3453		444683-->447643
6	474206..474375	169	ORF19.3468	ALG11	472898<--471069			ORF19.3469		474238<--475425
6	549988..550214	226	ORF19.5537		548965<--547667			ORF19.5539		552727-->553569
6	603094..603382	288	ORF19.5568		603308<--602358			ORF19.5569		603848-->606529
6	630120..630398	278						ORF19.5584		630618-->633050
6	640292..640524	232	ORF19.5586		640372<--637424
6	730739..730929	190	ORF19.5705	NAM2	730549<--727964		yeast (up)	ORF19.5710		731035-->734520
6	821237..821408	171	ORF19.5753	HGT10	819180<--817540		yeast (up)
6	837437..837820	383	ORF19.5759		836974<--832487		yeast (up)
6	867771..868136	365	ORF19.5775		864791<--863253			ORF19.1221		876496-->877833
6	875889..876332	443						ORF19.1221		876496-->877833
6	898101..898410	309	ORF19.4557		897780<--894497
6	90037..90595	558	ORF19.4211	FET3	89370<--87511	HA-Efg1 (normoxia and hypoxia), Efg1 (hypoxia)		ORF19.4210		92718-->94109	HA-Efg1 (normoxia and hypoxia), Efg1 (hypoxia)
6	711941..712284	343						ORF19.5627		712343-->713449
6	954958..955148	190	ORF19.1090		954989<--954642			ORF19.1091		955216-->957288
6	962825..962993	168	ORF19.1093	FLO8	962206<--959828
6	969214..969419	205						ORF19.1097	ALS2	971475-->976745
6	1028365..1028747	382	ORF19.2160		1027136<--1025391			ORF19.2163		1028841-->1031354
6	132431..132677	246						ORF19.7047	RTF1	132567-->134273	HA-Efg1 (hypoxia)
6	147491..147734	243						ORF19.7041		148191-->150485
7	179372..179581	209	ORF19.7027		179318<--176562		yeast (down)
7	197995..198262	267						ORF19.7020	KEX1	198461-->200569
7	226954..227152	198	ORF19.7006		226654<--223297		yeast (down)
7	235013..235204	191	ORF19.6896		232413<--230875
7	312089..312282	193						ORF19.6580		312573-->313265
7	329445..329682	237						ORF19.6573		329718-->336476
7	350127..350842	715	ORF19.6563		349795<--347816			ORF19.6562		350992-->352287
7	375318..375638	320	ORF19.6551		375267<--374593			ORF19.6550		375747-->376631
7	389345..389658	313	ORF19.6540	PFK2	388801<--385961		yeast (down)	ORF19.6539		390350-->391846
7	392764..392967	203	ORF19.6538		392514<--392023			ORF19.6537		393006-->393698
7	419339..419895	556						ORF19.6525		419663-->421988
7	410407..410669	262	ORF19.6530		409253<--408390			ORF19.6529	CDC34	411057-->411791
7	413027..413320	293	ORF19.6528		412926<--412315
7	437730..438044	314	ORF19.6518		437290<--435305			ORF19.6517		438040-->439230
7	451625..451894	269	ORF19.6514	CUP9	450912<--449878	HA-Efg1 (normoxia and hypoxia)
7	465046..465507	461						ORF19.6506		465072-->467138
7	476843..477195	352	ORF19.6498		476933<--475905
7	493528..493763	235						ORF19.6486		493963-->494421
7	519989..520286	297	ORF19.6472		519627<--519139			ORF19.6470		520558-->521115
7	632455..633164	709						ORF19.5169		633454-->635175
7	8643..8842	199	ORF19.7545		7566<--4884			ORF19.7544		9111-->9863
7	864303..864578	275						ORF19.7186	CLB4	864775<--863315
7	172196..172884	688	ORF19.3283		172342<--171653
R	201809..202075	266	ORF19.3265.1		201735<--201475			ORF19.3265		202225-->203895
R	334667..334909	242	ORF19.2527		334491<--333205			ORF19.2528		334922-->336910
R	509931..510278	347	ORF19.3742		509369<--508644			ORF19.3740	PGA23	510511-->511359
R	556779..557328	549						ORF19.173		556964-->560266	Efg1 (hypoxia)
R	598390..599287	897						ORF19.2823	RFG1	600293<--602095	Efg1 (hypoxia), HA-Efg1 (normoxia and hypoxia)
R	874612..874814	202						ORF19.467	WOR3	878593-->880521	HA-Efg1 (hypoxia)
R	926791..927553	762	ORF19.496		926380<--923609			ORF19.498	EAF7	928331-->929716		yeast (up)
R	963503..963739	236						ORF19.522	PIM1	963564-->966800		yeast (up)
R	1125308..1125600	292	ORF19.556		1124656<--1124237			ORF19.557		1125739-->1126764
R	1157158..1157584	426	ORF19.5286		1156504<--1155638			ORF19.5285		1158030-->1158629
R	1259394..1260341	947	ORF19.454	SFL1	1258170<--1255753
R	1271946..1272327	381						ORF19.451		1274207-->1276684
R	1285179..1285413	234	ORF19.3852		1285014<--1282627
R	1372318..1372553	235	ORF19.723	BCR1	1370542<--1368320	Efg1 (hypoxia)
R	1469903..1470143	240	ORF19.1847		1469576<--1467687
R	1659779..1660018	239	ORF19.6286		1659219<--1658623			ORF19.6285	GLC7	1660942-->1661934
R	1718524..1718725	201						ORF19.610	EFG1	1723620-->1725197	HA-Efg1 (normoxia and hypoxia), Efg1 (hypoxia)
R	1723278..1723663	385						ORF19.610	EFG1	1723620-->1725197	HA-Efg1 (normoxia and hypoxia), Efg1 (hypoxia)
R	1759755..1759942	187	ORF19.589	VPS21	1759114<--1758464			ORF19.6365	PTP1	1760210-->1761328
R	1885618..1886042	424						RDN18
R	1888916..1889176	260	RDN5					RDN18
R	1892603..1893207	604	RDN5					RDN58
R	1919596..1919753	157	ORF19.7293		1919006<--1916934
R	2034320..2034587	267						ORF19.6608		2034582<--2032414	HA-Efg1 (hyphae)	yeast (down)
R	2106048..2106312	264						ORF19.7561	EED1	2106249-->2108912	HA-Efg1 (normoxia and hypoxia),	yeast (down)
R	78276..78466	190	ORF19.7502		76707<--75931	Efg1 (hypoxia), HA-Efg1 (normoxia)
R	590631..590875	244	ORF19.2822		586104<--585259	HA-Efg1 (normoxia and hypoxia)		ORF19.2823	RFG1	600296-->602099	HA-Efg1 (normoxia and hypoxia)
R	1093988..1094309	321						ORF19.646	GLN1	1095535-->1096656		yeast (down)
R	1196472..1196912	440	ORF19.5843		1194914<--1194066		hyphae (down)
R	1200478..1200718	240	ORF19.6653		1200545<--1198899			ORF19.6652		1201138-->1202460
R	1445167..1445556	389						ORF19.707		1445481-->1447400
R	1477563..1477801	238	ORF19.1843		1477285<--1475594			ORF19.1842		1479665-->1484341
R	1955700..1956129	429	ORF19.7313		1955547<--1954102			ORF19.7314		1957926-->1958723
